# Supplementary material for: Prognostic value of patient-reported outcome measures in adult heart-transplant patients: a systematic review
Source: J Patient Rep Outcomes. 2022 Mar 16;6:23. doi: 10.1186/s41687-022-00431-4 (PMC8924738; doi:10.1186/s41687-022-00431-4)
Supplement: Supplementary file 2 — Additional file 2. QUIPS Risk of bias assessment instrument for prognostic factors studies. [file 41687_2022_431_MOESM2_ESM.xlsx]

## Sheet: Delgado_2015
QUIPS Risk of Bias Assessment Instrument for Prognostic Factor Studies
Modified from: Hayden JA, Côté P, Bombardier C. Evaluation of the Quality of Prognosis Studies in Systematic Reviews. Annals of Internal Medicine. 2006;144:427-437, with the assistance of the QUIPS-LBP Working Group.
Author and year of publication	Delgado, 2015				yes	high
Study identifier					partial	moderate
Reviewer					no	low
					unsure
Biases	Issues to consider for judging overall rating of "Risk of bias"	Study Methods & Comments	Rating of reporting	Rating of "Risk of bias"
Instructions to assess the risk of each potential bias:	These issues will guide your thinking and judgment about the overall risk of bias within each of the 6 domains. Some 'issues' may not be relevant to the specific study or the review research question. These issues are taken together to inform the overall judgment of potential bias for each of the 6 domains.	Provide comments or text exerpts in the white boxes below, as necessary, to facilitate the consensus process that will follow.	Click on each of the blue cells and choose from the drop down menu to rate the adequacy of reporting as yes, partial, no or unsure.	Click on the green cells; choose from the drop-down menu to rate potential risk of bias for each of the 6 domains as High, Moderate, or Low considering all relevant issues
1. Study Participation	Goal: To judge the risk of selection bias (likelihood that relationship between PF and outcome is different for participants and eligible non-participants).
Source of target population	The source population or population of interest is adequately described for key characteristics (LIST).	14 reference centers for organ transplantation in Spain.	yes
Method used to identify population	The sampling frame and recruitment are adequately described, including methods to identify the sample sufficient to limit potential bias (number and type used, e.g., referral patterns in health care)	Heart transplant patients attending programmed cardiology visits were invited to participate in this multicenter, epidemiological, cross-sectional study	yes
Recruitment period	Period of recruitment is adequately described	December 2010 and December 2011	yes
Place of recruitment	Place of recruitment (setting and geographic location) are adequately described	A multicenter cross-sectional study was conducted to determine the current heart transplant (HTx) outcomes in Spain. 1Hospital Universitario 12 de Octubre, Madrid, 2Hospital Universitario La Fe, Valencia, 3Hospital Universitario Marques de Valdecilla, Santander, 4Hospital Universitario Reina Sofiıa, Cordoba, 5Hospital Universitario Puerta de Hierro, Madrid, 6Hospital Clınico Universitario de Vall…	yes
Inclusion and exclusion criteria	Inclusion and exclusion criteria are adequately described (e.g., including explicit diagnostic criteria or “zero time” description).	Patients who agreed to participate and met the selection criteria were recruited: adult recipients (aged ≥18) living with a single functioning graft, who had received a first heart transplant due to congestive heart failure, six , 12, 36, 60, or 120 months before the interview.	yes
Adequate study participation	There is adequate participation in the study by eligible individuals	A total of 350 heart transplant patients were formally invited to participate in the study, and data were collected from those who agreed to be interviewed and met the selection criteria (n = 331, 94.57%).	yes
Baseline characteristics	The baseline study sample (i.e., individuals entering the study) is adequately described for key characteristics (LIST).	Table 1 and Table 2	yes
Summary Study participation	The study sample represents the population of interest on key characteristics, sufficient to limit potential bias of the observed relationship between PF and outcome.			low
2. Study Attrition	Goal: To judge the risk of attrition bias (likelihood that relationship between PF and outcome are different for completing and non-completing participants).
Proportion of baseline sample available for analysis	Response rate (i.e., proportion of study sample completing the study and providing outcome data) is adequate.	A final sample of 303 transplant recipients was included in the analyses (86.6% of the total selected population)	yes
Attempts to collect information on participants who dropped out	Attempts to collect information on participants who dropped out of the study are described.		no
Reasons and potential impact of subjects lost to follow-up	Reasons for loss to follow-up are provided.	After a quality control check of the database, a small proportion (8.46%, n = 28) had to be withdrawn from the analysis because they do not meet the inclusion criteria in terms of time since transplant.	yes
Outcome and prognostic factor information on those lost to follow-up	Participants lost to follow-up are adequately described for key characteristics (LIST).	After a quality control check of the database, a small proportion (8.46%, n = 28) had to be withdrawn from the analysis because they do not meet the inclusion criteria in terms of time since transplant.	partial
	There are no important differences between key characteristics (LIST) and outcomes in participants who completed the study and those who did not.	We cannot tell because the data for this population is not identified	no
Study Attrition Summary	Loss to follow-up (from baseline sample to study population analyzed) is not associated with key characteristics (i.e., the study data adequately represent the sample) sufficient to limit potential bias to the observed relationship between PF and outcome.			moderate
3. Prognostic Factor Measurement	Goal: To judge the risk of measurement bias related to how PF was measured (differential measurement of PF related to the level of outcome).
Definition of the PF	A clear definition or description of 'PF' is provided (e.g., including dose, level, duration of exposure, and clear specification of the method of measurement).	"One of the most commonly used PRO measures is HRQoL, which can be defined as follows: “The value assigned to duration of life as modified by the impairments, functional states, perceptions, and social opportu- nities that are influenced by disease, injury, treat- ment, or policy (5).”	yes
Valid and Reliable Measurement of PF	Method of PF measurement is adequately valid and reliable to limit misclassification bias (e.g., may include relevant outside sources of information on measurement properties, also characteristics, such as blind measurement and limited reliance on recall).	EQ-5D-3L (16) and Kansas City Cardiomyopathy Questionnaire (KCCQ) (17), Duke-UNC Functional Social Support Questionnaire, and the Zarit Caregiver Burden Interview (19), have been widely validated.	yes
	Continuous variables are reported or appropriate cut-points (i.e., not data-dependent) are used.	Table 4 shows the quantitative results. EQ-5D-3L A visual analog scale (VAS) that ranges from 0 (worst state) to 100 (perfect health) is also used to determine patients’ perceived HRQoL at the time of the interview. Kansas City Cardiomyopathy Questionnaire (KCCQ) Domain scores can be easily converted into scales ranging from 0 (worst level) to 100 (highest level). Duke-UNC Functional Social Suppo…	yes
Method and Setting of PF Measurement	The method and setting of measurement of PF is the same for all study participants.	All patients completed the same PROMs	yes
Proportion of data on PF available for analysis	Adequate proportion of the study sample has complete data for PF variable.	A final sample of 303 transplant recipients (86.6% of the total selected population) completed the PROMs	yes
Method used for missing data	Appropriate methods of imputation are used for missing 'PF' data.		no
PF Measurement Summary	PF is adequately measured in study participants to sufficiently limit potential bias.			low
4. Outcome Measurement	Goal: To judge the risk of bias related to the measurement of outcome (differential measurement of outcome related to the baseline level of PF).
Definition of the Outcome	A clear definition of outcome is provided, including duration of follow-up and level and extent of the outcome construct.	Number of hospital admissions was defined as >24 hrs not scheduled. Specific comorbidities were classified into several dichotomous variables (“yes” or “no”) high blood pressure; hyperlipidemia; malignancy (cutaneous malignancy, lymphomas, or other solid or hematological malignancies); and dermatological, urological, neuromuscular, and orthopedic diseases. Definitions were not provided. "Thus, th…	yes
Valid and Reliable Measurement of Outcome	The method of outcome measurement used is adequately valid and reliable to limit misclassification bias (e.g., may include relevant outside sources of information on measurement properties, also characteristics, such as blind measurement and confirmation of outcome with valid and reliable test).	Cardiologist retrieved the clinical data related from the medical records.	partial
Method and Setting of Outcome Measurement	The method and setting of outcome measurement is the same for all study participants.	The data was obtained from different centers. It is not clear if they use a unified database.	partial
Outcome Measurement Summary	Outcome of interest is adequately measured in study participants to sufficiently limit potential bias.			moderate
5. Study Confounding	Goal: To judge the risk of bias due to confounding (i.e. the effect of PF is distorted by another factor that is related to PF and outcome).
Important Confounders Measured	All important confounders, including treatments (key variables in conceptual model: LIST), are measured.	Table 1, 2, and 3 describe the population characteristics that then were used as confounders in the statistical analysis.	yes
Definition of the confounding factor	Clear definitions of the important confounders measured are provided (e.g., including dose, level, and duration of exposures).	Table 1, 2, and 3 describe the population characteristics that then were used as confounders in the statistical analysis.	yes
Valid and Reliable Measurement of Confounders	Measurement of all important confounders is adequately valid and reliable (e.g., may include relevant outside sources of information on measurement properties, also characteristics, such as blind measurement and limited reliance on recall).	The data was collected from medical records and it the data was collected by the cardiolgists in 14 centers.	yes
Method and Setting of Confounding Measurement	The method and setting of confounding measurement are the same for all study participants.	Concerns arise from collecting data from 14 different centers. Lack of explanation about the how the data was collected in all the centers.	unsure
Method used for missing data	Appropriate methods are used if imputation is used for missing confounder data.		no
Appropriate Accounting for Confounding	Important potential confounders are accounted for in the study design (e.g., matching for key variables, stratification, or initial assembly of comparable groups).	They stratified the population according to the survival time after the heart transplant (6 months, 1, 3, 5, and 10 years).	partial
	Important potential confounders are accounted for in the analysis (i.e., appropriate adjustment).	"After controlling for possible confounding factors in the multivariate analyses, this decrease in patient well-being was not related to age or time since transplant, but rather to the presence of comorbid medical conditions, severe graft vascular disease and use of resources (number of hospitalizations)."	yes
Study Confounding Summary	Important potential confounders are appropriately accounted for, limiting potential bias with respect to the relationship between PF and outcome.			moderate
6. Statistical Analysis and Reporting	Goal: To judge the risk of bias related to the statistical analysis and presentation of results.
Presentation of analytical strategy	There is sufficient presentation of data to assess the adequacy of the analysis.	A total of 350 heart transplant patients were formally invited to participate in the study, and data were collected from those who agreed to be interviewed and met the selection criteria (n = 331, 94.57%). A final sample of 303 transplant recipients was included in the analyses (86.6% of the total selected population)	yes
Model development strategy	The strategy for model building (i.e., inclusion of variables in the statistical model) is appropriate and is based on a conceptual framework or model.
	The selected statistical model is adequate for the design of the study.	Multivariate regression analyses (stepwise methods with enter and exit criteria of 0.05 and 0.1, respectively) were carried out to study possible relationships between predictor (independent) variables (comorbidities and other clinical and sociodemographic variables) and criterion (dependent) variables (question- naires: patient HRQoL, social support, and care- givers’ feeling of burden). The fol…	yes
Reporting of results	There is no selective reporting of results.	All the results are reported	yes
Statistical Analysis and Presentation Summary	The statistical analysis is appropriate for the design of the study, limiting potential for presentation of invalid or spurious results.			low
Modified from: Hayden JA, Côté P, Bombardier C. Evaluation of the Quality of Prognosis Studies in Systematic Reviews. Annals of Internal Medicine. 2006;144:427-437.

## Sheet: Farmer_2013
QUIPS Risk of Bias Assessment Instrument for Prognostic Factor Studies
Modified from: Hayden JA, Côté P, Bombardier C. Evaluation of the Quality of Prognosis Studies in Systematic Reviews. Annals of Internal Medicine. 2006;144:427-437, with the assistance of the QUIPS-LBP Working Group.
Author and year of publication	Farmer, 2013				yes	high
Study identifier					partial	moderate
Reviewer					no	low
					unsure
Biases	Issues to consider for judging overall rating of "Risk of bias"	Study Methods & Comments	Rating of reporting	Rating of "Risk of bias"
Instructions to assess the risk of each potential bias:	These issues will guide your thinking and judgment about the overall risk of bias within each of the 6 domains. Some 'issues' may not be relevant to the specific study or the review research question. These issues are taken together to inform the overall judgment of potential bias for each of the 6 domains.	Provide comments or text exerpts in the white boxes below, as necessary, to facilitate the consensus process that will follow.	Click on each of the blue cells and choose from the drop down menu to rate the adequacy of reporting as yes, partial, no or unsure.	Click on the green cells; choose from the drop-down menu to rate potential risk of bias for each of the 6 domains as High, Moderate, or Low considering all relevant issues
1. Study Participation	Goal: To judge the risk of selection bias (likelihood that relationship between PF and outcome is different for participants and eligible non-participants).
Source of target population	The source population or population of interest is adequately described for key characteristics (LIST).	Heart transplant patients from 4 medical centers in the USA	yes
Method used to identify population	The sampling frame and recruitment are adequately described, including methods to identify the sample sufficient to limit potential bias (number and type used, e.g., referral patterns in health care)	Nonrandom, prospective sample of participants (N=555) was drawn from a multisite study of HRQOL out- comes 5 to 10 years after heart transplantation.	yes
Recruitment period	Period of recruitment is adequately described	July 1, 1990 to June 30, 1999	yes
Place of recruitment	Place of recruitment (setting and geographic location) are adequately described	4 medical centers in the United States (University of Alabama at Birmingham (UAB), Rush University Medical Center, The Cleveland Clinic, and University of California, Los Angeles (UCLA)	yes
Inclusion and exclusion criteria	Inclusion and exclusion criteria are adequately described (e.g., including explicit diagnostic criteria or “zero time” description).	They described in other article Grady KL, Naftel DC, Kobashigawa J, et al. Patterns and predictors of quality of life at 5 to 10 years after heart transplantation. J Heart Lung Transplant 2007;26:535–43.	yes
Adequate study participation	There is adequate participation in the study by eligible individuals	67% of the potentially eligible patients were enrolled (597 of 885)	no
Baseline characteristics	The baseline study sample (i.e., individuals entering the study) is adequately described for key characteristics (LIST).	Table 1 and 2	yes
Summary Study participation	The study sample represents the population of interest on key characteristics, sufficient to limit potential bias of the observed relationship between PF and outcome.			moderate
2. Study Attrition	Goal: To judge the risk of attrition bias (likelihood that relationship between PF and outcome are different for completing and non-completing participants).
Proportion of baseline sample available for analysis	Response rate (i.e., proportion of study sample completing the study and providing outcome data) is adequate.	93% of the potentially eligible patients to be enrolled completed the PROMs (555 of 579)	yes
Attempts to collect information on participants who dropped out	Attempts to collect information on participants who dropped out of the study are described.	Figure 1 shows they contacted 180 of the 288 not enrolled patients. Completed questionnaires and clinical data were screened for in- complete or unclear data, and study coordinators and/or participants were contacted as needed.	yes
Reasons and potential impact of subjects lost to follow-up	Reasons for loss to follow-up are provided.	They just mentioned that 42 patients did not completed the PROMs	partial
Outcome and prognostic factor information on those lost to follow-up	Participants lost to follow-up are adequately described for key characteristics (LIST).	They just mentioned that 42 patients did not completed the PROMs	partial
	There are no important differences between key characteristics (LIST) and outcomes in participants who completed the study and those who did not.	We cannot tell because the data for this population are not identified	no
Study Attrition Summary	Loss to follow-up (from baseline sample to study population analyzed) is not associated with key characteristics (i.e., the study data adequately represent the sample) sufficient to limit potential bias to the observed relationship between PF and outcome.			moderate
3. Prognostic Factor Measurement	Goal: To judge the risk of measurement bias related to how PF was measured (differential measurement of PF related to the level of outcome).
Definition of the PF	A clear definition or description of 'PF' is provided (e.g., including dose, level, duration of exposure, and clear specification of the method of measurement).	PROMs were measured at enrollment and every 6 months during follow-up.	partial
Valid and Reliable Measurement of PF	Method of PF measurement is adequately valid and reliable to limit misclassification bias (e.g., may include relevant outside sources of information on measurement properties, also characteristics, such as blind measurement and limited reliance on recall).	We included instruments based on their potential relevance to long-term mortality after heart transplanta- tion. Reliability, validity, and sensitivity for the instru- ments have been reported previously in patients with chronic illness, including advanced heart failure and after transplantation: Quality of Life Index [17], Heart Transplant Symptom Checklist [18], Heart Transplant Stressor Scale …	yes
	Continuous variables are reported or appropriate cut-points (i.e., not data-dependent) are used.	Table 1 reports Individual Continuous Variable Predictors of Death at 5 to 10 Years After Heart Transplantation	yes
Method and Setting of PF Measurement	The method and setting of measurement of PF is the same for all study participants.	Same instruments to measure PROMs.	yes
Proportion of data on PF available for analysis	Adequate proportion of the study sample has complete data for PF variable.	62% of the potentially eligible patients to be enrolled completed the PROMs (555 of 885)	no
Method used for missing data	Appropriate methods of imputation are used for missing 'PF' data.		no
PF Measurement Summary	PF is adequately measured in study participants to sufficiently limit potential bias.			moderate
4. Outcome Measurement	Goal: To judge the risk of bias related to the measurement of outcome (differential measurement of outcome related to the baseline level of PF).
Definition of the Outcome	A clear definition of outcome is provided, including duration of follow-up and level and extent of the outcome construct.	Table 3 describes that primary cause of death.	yes
Valid and Reliable Measurement of Outcome	The method of outcome measurement used is adequately valid and reliable to limit misclassification bias (e.g., may include relevant outside sources of information on measurement properties, also characteristics, such as blind measurement and confirmation of outcome with valid and reliable test).	Data obtained from medical records	partial
Method and Setting of Outcome Measurement	The method and setting of outcome measurement is the same for all study participants.	They had a unique database: cardiac transplant research database. Data were subse- quently entered into a database at our data coordinating center, the University of Alabama, Birmingham, AL. Our study and the Cardiac Transplant Research Database registry were approved by the institutional review boards at the 4 participating medical centers.	yes
Outcome Measurement Summary	Outcome of interest is adequately measured in study participants to sufficiently limit potential bias.			moderate
5. Study Confounding	Goal: To judge the risk of bias due to confounding (i.e. the effect of PF is distorted by another factor that is related to PF and outcome).
Important Confounders Measured	All important confounders, including treatments (key variables in conceptual model: LIST), are measured.	Table 4 thoroughly describes all the important confounding factors	yes
Definition of the confounding factor	Clear definitions of the important confounders measured are provided (e.g., including dose, level, and duration of exposures).		partial
Valid and Reliable Measurement of Confounders	Measurement of all important confounders is adequately valid and reliable (e.g., may include relevant outside sources of information on measurement properties, also characteristics, such as blind measurement and limited reliance on recall).	Confounders were collected and extracted from the same database	yes
Method and Setting of Confounding Measurement	The method and setting of confounding measurement are the same for all study participants.	Confounders were collected and extracted from the same database	yes
Method used for missing data	Appropriate methods are used if imputation is used for missing confounder data.	Each variable from Tables 1 and 2 was tested independently in univariate analysis using the Kaplan-Meier method with the log- rank test. Variables with borderline significance (p ⬍ 0.15) on univariate analysis were included in a final multivariate model for all patients. The hazard ratio estimates were based on simultaneous analysis of all independent variables.	yes
Appropriate Accounting for Confounding	Important potential confounders are accounted for in the study design (e.g., matching for key variables, stratification, or initial assembly of comparable groups).	A Cox proportional hazards model was constructed to as- sess the relative effect of multiple variables on death at 5 to 10 years after heart transplantation. Each	partial
	Important potential confounders are accounted for in the analysis (i.e., appropriate adjustment).	Adjusted for clinical, psychosocial, and behavioral risk factors.	yes
Study Confounding Summary	Important potential confounders are appropriately accounted for, limiting potential bias with respect to the relationship between PF and outcome.			moderate
6. Statistical Analysis and Reporting	Goal: To judge the risk of bias related to the statistical analysis and presentation of results.
Presentation of analytical strategy	There is sufficient presentation of data to assess the adequacy of the analysis.	They presented all the data of the 62% of the potentially eligible patients to be enrolled completed the PROMs (555 of 885). Tables 1 and 2 shows the variables used for the statistical analysis	yes
Model development strategy	The strategy for model building (i.e., inclusion of variables in the statistical model) is appropriate and is based on a conceptual framework or model.
	The selected statistical model is adequate for the design of the study.	Each variable from Tables 1 and 2 was tested independently in univariate analysis using the Kaplan-Meier method with the log- rank test. Variables with borderline significance (p ⬍ 0.15) on univariate analysis were included in a final multivariate model for all patients. The hazard ratio estimates were based on simultaneous analysis of all independent variables.	yes
Reporting of results	There is no selective reporting of results.	They presented all the data from alive and death patients	yes
Statistical Analysis and Presentation Summary	The statistical analysis is appropriate for the design of the study, limiting potential for presentation of invalid or spurious results.			low
Modified from: Hayden JA, Côté P, Bombardier C. Evaluation of the Quality of Prognosis Studies in Systematic Reviews. Annals of Internal Medicine. 2006;144:427-437.

## Sheet: Harper_1998
QUIPS Risk of Bias Assessment Instrument for Prognostic Factor Studies
Modified from: Hayden JA, Côté P, Bombardier C. Evaluation of the Quality of Prognosis Studies in Systematic Reviews. Annals of Internal Medicine. 2006;144:427-437, with the assistance of the QUIPS-LBP Working Group.
Author and year of publication	Harper, 2013				yes	high
Study identifier					partial	moderate
Reviewer					no	low
					unsure
Biases	Issues to consider for judging overall rating of "Risk of bias"	Study Methods & Comments	Rating of reporting	Rating of "Risk of bias"
Instructions to assess the risk of each potential bias:	These issues will guide your thinking and judgment about the overall risk of bias within each of the 6 domains. Some 'issues' may not be relevant to the specific study or the review research question. These issues are taken together to inform the overall judgment of potential bias for each of the 6 domains.	Provide comments or text exerpts in the white boxes below, as necessary, to facilitate the consensus process that will follow.	Click on each of the blue cells and choose from the drop down menu to rate the adequacy of reporting as yes, partial, no or unsure.	Click on the green cells; choose from the drop-down menu to rate potential risk of bias for each of the 6 domains as High, Moderate, or Low considering all relevant issues
1. Study Participation	Goal: To judge the risk of selection bias (likelihood that relationship between PF and outcome is different for participants and eligible non-participants).
Source of target population	The source population or population of interest is adequately described for key characteristics (LIST).		unsure
Method used to identify population	The sampling frame and recruitment are adequately described, including methods to identify the sample sufficient to limit potential bias (number and type used, e.g., referral patterns in health care)	In a prospective study of 90 heart transplant patients, we investigated the relationship of MBHI scales to important pretransplant and posttransplant psychosocial and medical outcome variables.	partial
Recruitment period	Period of recruitment is adequately described	From November 1989 to June 1994	yes
Place of recruitment	Place of recruitment (setting and geographic location) are adequately described		no
Inclusion and exclusion criteria	Inclusion and exclusion criteria are adequately described (e.g., including explicit diagnostic criteria or “zero time” description).	"No patient was excluded on the basis of the psychosocial evaluation, inasmuch as the transplant cardiologist and cardiovascular surgeon exclusively determined waiting list candidacy, solely on the basis of physical indications or contraindications for surgery. In instances in which an incompatible behavior such as smoking or alcohol abuse was identified, transplant was made conditional on a demo…	yes
Adequate study participation	There is adequate participation in the study by eligible individuals	90 of 136 (66%) eligible patients participated	no
Baseline characteristics	The baseline study sample (i.e., individuals entering the study) is adequately described for key characteristics (LIST).	"90 heart transplant candidates observed over a period of 56 months (from November 1989 to June 1994), during which time all received transplants after an average waiting time of 142 days. Survival status assessed in June 1994 showed 61 patients still living and 29 deceased." "It should be noted that these patients were part of a larger group of 136 candidates evaluated during this observation pe…	yes
Summary Study participation	The study sample represents the population of interest on key characteristics, sufficient to limit potential bias of the observed relationship between PF and outcome.			moderate
2. Study Attrition	Goal: To judge the risk of attrition bias (likelihood that relationship between PF and outcome are different for completing and non-completing participants).
Proportion of baseline sample available for analysis	Response rate (i.e., proportion of study sample completing the study and providing outcome data) is adequate.	90 of 136 (66%) eligible patients participated	no
Attempts to collect information on participants who dropped out	Attempts to collect information on participants who dropped out of the study are described.		no
Reasons and potential impact of subjects lost to follow-up	Reasons for loss to follow-up are provided.	"Survival status assessed in June 1994 showed 61 patients still living and 29 deceased."	no
Outcome and prognostic factor information on those lost to follow-up	Participants lost to follow-up are adequately described for key characteristics (LIST).	"Survival status assessed in June 1994 showed 61 patients still living and 29 deceased."	no
	There are no important differences between key characteristics (LIST) and outcomes in participants who completed the study and those who did not.	We cannot tell because the data for this population is not identified	no
Study Attrition Summary	Loss to follow-up (from baseline sample to study population analyzed) is not associated with key characteristics (i.e., the study data adequately represent the sample) sufficient to limit potential bias to the observed relationship between PF and outcome.			high
3. Prognostic Factor Measurement	Goal: To judge the risk of measurement bias related to how PF was measured (differential measurement of PF related to the level of outcome).
Definition of the PF	A clear definition or description of 'PF' is provided (e.g., including dose, level, duration of exposure, and clear specification of the method of measurement).	"The Millon Behavioral Health Inventory (9), or MBHI was designed to assess coping style, stress vulnerability or "psychogenie attitude and prognostic potential."	yes
Valid and Reliable Measurement of PF	Method of PF measurement is adequately valid and reliable to limit misclassification bias (e.g., may include relevant outside sources of information on measurement properties, also characteristics, such as blind measurement and limited reliance on recall).	"The Millon Behavioral Health Inventory (9), or MBHI was designed to assess coping style, stress vulnerability or "psycho- genie attitude," and prognostic potential." "It has been used in the evaluation of many different illness populations, such as chronic pain (10-14), cancer (15-17), kidney/chronic renal failure (18), headache (19), ulcerative colitis (20), spasmodic torticollis (21), and irri…	yes
	Continuous variables are reported or appropriate cut-points (i.e., not data-dependent) are used.	"The patients' MBHI risk factor scores were then ranked and a median split was taken to arbitrarily define "high risk" and "low risk" groups."	no
Method and Setting of PF Measurement	The method and setting of measurement of PF is the same for all study participants.	All patients completed the same PROMs.	yes
Proportion of data on PF available for analysis	Adequate proportion of the study sample has complete data for PF variable.	90 of 136 (66%) eligible patients completed the PROMs.	no
Method used for missing data	Appropriate methods of imputation are used for missing 'PF' data.		no
PF Measurement Summary	PF is adequately measured in study participants to sufficiently limit potential bias.			high
4. Outcome Measurement	Goal: To judge the risk of bias related to the measurement of outcome (differential measurement of outcome related to the baseline level of PF).
Definition of the Outcome	A clear definition of outcome is provided, including duration of follow-up and level and extent of the outcome construct.	Posttransplant Survival Survival in terms of days lived after transplant was evaluated	yes
Valid and Reliable Measurement of Outcome	The method of outcome measurement used is adequately valid and reliable to limit misclassification bias (e.g., may include relevant outside sources of information on measurement properties, also characteristics, such as blind measurement and confirmation of outcome with valid and reliable test).	Unclear how data was extracted and managed.	unsure
Method and Setting of Outcome Measurement	The method and setting of outcome measurement is the same for all study participants.	The method is the same, but the setting is not clear.	unsure
Outcome Measurement Summary	Outcome of interest is adequately measured in study participants to sufficiently limit potential bias.			moderate
5. Study Confounding	Goal: To judge the risk of bias due to confounding (i.e. the effect of PF is distorted by another factor that is related to PF and outcome).
Important Confounders Measured	All important confounders, including treatments (key variables in conceptual model: LIST), are measured.	"Measures of cardiac output and ejection fraction were unavailable for comparison. The United Network of Organ Sharing (UNOS) classification was not a relevant comparison variable, as it was obtained for patients at the time of transplant to control for illness severity between survivors and nonsurvivors. It could be assumed, however, that the most severely ill patients had a higher priority for …	partial
Definition of the confounding factor	Clear definitions of the important confounders measured are provided (e.g., including dose, level, and duration of exposures).		partial
Valid and Reliable Measurement of Confounders	Measurement of all important confounders is adequately valid and reliable (e.g., may include relevant outside sources of information on measurement properties, also characteristics, such as blind measurement and limited reliance on recall).		unsure
Method and Setting of Confounding Measurement	The method and setting of confounding measurement are the same for all study participants.		unsure
Method used for missing data	Appropriate methods are used if imputation is used for missing confounder data.		no
Appropriate Accounting for Confounding	Important potential confounders are accounted for in the study design (e.g., matching for key variables, stratification, or initial assembly of comparable groups).	"The patients' MBHI risk factor scores were then ranked and a median split was taken to arbitrarily define "high risk" and "low risk" groups."	no
	Important potential confounders are accounted for in the analysis (i.e., appropriate adjustment).	"The risk factor, indicating high stress and difficulties coping, was a highly significant predic-or of survival (Wald = 14.11, df = 1, p = .0002). When combined with this MBHI risk factor, the compliance, coping, and support ratings (each individually predictive of survival) were eliminated, leaving this factor as the sole significant determinant of patient longevity."	partial
Study Confounding Summary	Important potential confounders are appropriately accounted for, limiting potential bias with respect to the relationship between PF and outcome.			high
6. Statistical Analysis and Reporting	Goal: To judge the risk of bias related to the statistical analysis and presentation of results.
Presentation of analytical strategy	There is sufficient presentation of data to assess the adequacy of the analysis.	Data is unclearly presented	unsure
Model development strategy	The strategy for model building (i.e., inclusion of variables in the statistical model) is appropriate and is based on a conceptual framework or model.	For the independent measures, an issue was the number of MBHI scales (20) and their interrelatedness, an inherent feature of the MBHI given the conceptual overlap between the different dimen- sions assessed. Accordingly, it was anticipated that multiple scales might be associated with given dependent measures, when significant relationships were observed. Stepwise multiple regression analyses wer…	yes
	The selected statistical model is adequate for the design of the study.	Cox's proportional hazards statistic was used to evaluate the predictive power of the MBHI in relation to outcome mortality	yes
Reporting of results	There is no selective reporting of results.	Table 2	yes
Statistical Analysis and Presentation Summary	The statistical analysis is appropriate for the design of the study, limiting potential for presentation of invalid or spurious results.			moderate
Modified from: Hayden JA, Côté P, Bombardier C. Evaluation of the Quality of Prognosis Studies in Systematic Reviews. Annals of Internal Medicine. 2006;144:427-437.

## Sheet: Obrien_1987
QUIPS Risk of Bias Assessment Instrument for Prognostic Factor Studies
Modified from: Hayden JA, Côté P, Bombardier C. Evaluation of the Quality of Prognosis Studies in Systematic Reviews. Annals of Internal Medicine. 2006;144:427-437, with the assistance of the QUIPS-LBP Working Group.
Author and year of publication	O'brien, 1987				yes	high
Study identifier					partial	moderate
Reviewer					no	low
					unsure
Biases	Issues to consider for judging overall rating of "Risk of bias"	Study Methods & Comments	Rating of reporting	Rating of "Risk of bias"
Instructions to assess the risk of each potential bias:	These issues will guide your thinking and judgment about the overall risk of bias within each of the 6 domains. Some 'issues' may not be relevant to the specific study or the review research question. These issues are taken together to inform the overall judgment of potential bias for each of the 6 domains.	Provide comments or text exerpts in the white boxes below, as necessary, to facilitate the consensus process that will follow.	Click on each of the blue cells and choose from the drop down menu to rate the adequacy of reporting as yes, partial, no or unsure.	Click on the green cells; choose from the drop-down menu to rate potential risk of bias for each of the 6 domains as High, Moderate, or Low considering all relevant issues
1. Study Participation	Goal: To judge the risk of selection bias (likelihood that relationship between PF and outcome is different for participants and eligible non-participants).
Source of target population	The source population or population of interest is adequately described for key characteristics (LIST).	Patients that underwent heart transplantation in Harefield Hospital and Papworth hospital (UK)	yes
Method used to identify population	The sampling frame and recruitment are adequately described, including methods to identify the sample sufficient to limit potential bias (number and type used, e.g., referral patterns in health care)	135 at Barefield and 86 at Papworth underwent heart transplantation were included	yes
Recruitment period	Period of recruitment is adequately described	April 1982 to 30 June, 1985	yes
Place of recruitment	Place of recruitment (setting and geographic location) are adequately described	Harefield Hospital and Papworth hospital (UK)	yes
Inclusion and exclusion criteria	Inclusion and exclusion criteria are adequately described (e.g., including explicit diagnostic criteria or “zero time” description).		no
Adequate study participation	There is adequate participation in the study by eligible individuals	The analyses are based on a multivariate regression analysis of 73 cases over 221 patients (33%)	no
Baseline characteristics	The baseline study sample (i.e., individuals entering the study) is adequately described for key characteristics (LIST).	Table 1 describes partially the population	partial
Summary Study participation	The study sample represents the population of interest on key characteristics, sufficient to limit potential bias of the observed relationship between PF and outcome.			moderate
2. Study Attrition	Goal: To judge the risk of attrition bias (likelihood that relationship between PF and outcome are different for completing and non-completing participants).
Proportion of baseline sample available for analysis	Response rate (i.e., proportion of study sample completing the study and providing outcome data) is adequate.	The analyses are based on a multivariate regression analysis of 73 cases over 221 patients (33%)	no
Attempts to collect information on participants who dropped out	Attempts to collect information on participants who dropped out of the study are described.		no
Reasons and potential impact of subjects lost to follow-up	Reasons for loss to follow-up are provided.		no
Outcome and prognostic factor information on those lost to follow-up	Participants lost to follow-up are adequately described for key characteristics (LIST).		no
	There are no important differences between key characteristics (LIST) and outcomes in participants who completed the study and those who did not.	We cannot tell because the data for this population are not identified	no
Study Attrition Summary	Loss to follow-up (from baseline sample to study population analyzed) is not associated with key characteristics (i.e., the study data adequately represent the sample) sufficient to limit potential bias to the observed relationship between PF and outcome.			high
3. Prognostic Factor Measurement	Goal: To judge the risk of measurement bias related to how PF was measured (differential measurement of PF related to the level of outcome).
Definition of the PF	A clear definition or description of 'PF' is provided (e.g., including dose, level, duration of exposure, and clear specification of the method of measurement).	Nottingham Health Profile (NHP), a six- dimension questionnaire measure of subjective health status.	yes
Valid and Reliable Measurement of PF	Method of PF measurement is adequately valid and reliable to limit misclassification bias (e.g., may include relevant outside sources of information on measurement properties, also characteristics, such as blind measurement and limited reliance on recall).	"The NHP consists of two parts. Part I sets out to measure subjective health status by asking for yes/no patient responses to a carefully selected set of 38 simple statements relating to six dimensions of social functioning: energy, pain, emotional reactions, sleep, social isolation, and physical mobility. Part II of the Profile relates to seven areas of task performance most affected by health (…	yes
	Continuous variables are reported or appropriate cut-points (i.e., not data-dependent) are used.	Figure 3 depicts the mean dimensions scores for NHP before and after the heart transplantation.	yes
Method and Setting of PF Measurement	The method and setting of measurement of PF is the same for all study participants.	All participants completed the NHP.	yes
Proportion of data on PF available for analysis	Adequate proportion of the study sample has complete data for PF variable.	The analyses are based on a multivariate regression analysis of 73 cases over 221 patients (33%)	no
Method used for missing data	Appropriate methods of imputation are used for missing 'PF' data.		no
PF Measurement Summary	PF is adequately measured in study participants to sufficiently limit potential bias.			moderate
4. Outcome Measurement	Goal: To judge the risk of bias related to the measurement of outcome (differential measurement of outcome related to the baseline level of PF).
Definition of the Outcome	A clear definition of outcome is provided, including duration of follow-up and level and extent of the outcome construct.	"Cumulative post-transplant survival. For patients accepted onto the program the NHP would then be administered at 3-month intervals pre-transplant. It was decided that the first post-transplant Profile should be adminis- tered 3 months after operation and then at 3-month intervals by mail after discharge."	yes
Valid and Reliable Measurement of Outcome	The method of outcome measurement used is adequately valid and reliable to limit misclassification bias (e.g., may include relevant outside sources of information on measurement properties, also characteristics, such as blind measurement and confirmation of outcome with valid and reliable test).	The study objective was measuring the NHP effectiveness	unsure
Method and Setting of Outcome Measurement	The method and setting of outcome measurement is the same for all study participants.	All patients were part of the same sample	yes
Outcome Measurement Summary	Outcome of interest is adequately measured in study participants to sufficiently limit potential bias.			moderate
5. Study Confounding	Goal: To judge the risk of bias due to confounding (i.e. the effect of PF is distorted by another factor that is related to PF and outcome).
Important Confounders Measured	All important confounders, including treatments (key variables in conceptual model: LIST), are measured.	Table 1 shows the confounders	yes
Definition of the confounding factor	Clear definitions of the important confounders measured are provided (e.g., including dose, level, and duration of exposures).		no
Valid and Reliable Measurement of Confounders	Measurement of all important confounders is adequately valid and reliable (e.g., may include relevant outside sources of information on measurement properties, also characteristics, such as blind measurement and limited reliance on recall).		unsure
Method and Setting of Confounding Measurement	The method and setting of confounding measurement are the same for all study participants.	All patients were part of the same sample	yes
Method used for missing data	Appropriate methods are used if imputation is used for missing confounder data.		no
Appropriate Accounting for Confounding	Important potential confounders are accounted for in the study design (e.g., matching for key variables, stratification, or initial assembly of comparable groups).	Univariate grouping of survival data by various recipient and donor characteristics dem- onstrated that survival improved significantly following the introduction of the new immu- nosuppressive drug cyclosporine (Cyclosporin A) in 1982. Multivariate analysis of survival using the Cox regression technique endorsed the univariate finding and also gave some limited evidence of a smaIlupward time tre…	yes
	Important potential confounders are accounted for in the analysis (i.e., appropriate adjustment).	Table 7 shows the confounders	yes
Study Confounding Summary	Important potential confounders are appropriately accounted for, limiting potential bias with respect to the relationship between PF and outcome.			moderate
6. Statistical Analysis and Reporting	Goal: To judge the risk of bias related to the statistical analysis and presentation of results.
Presentation of analytical strategy	There is sufficient presentation of data to assess the adequacy of the analysis.	The analyses are based on a multivariate regression analysis of 73 cases over 221 patients (33%). Table 1 shows the population characterisitcs. Table 2 shows the NHP statements and weights	yes
Model development strategy	The strategy for model building (i.e., inclusion of variables in the statistical model) is appropriate and is based on a conceptual framework or model.	Univariate grouping of survival data by various recipient and donor characteristics dem- onstrated that survival improved significantly following the introduction of the new immu- nosuppressive drug cyclosporine (Cyclosporin A) in 1982. Multivariate analysis of survival using the Cox regression technique endorsed the univariate finding and also gave some limited evidence of a smaIlupward time tre…	yes
	The selected statistical model is adequate for the design of the study.	Cumulative post-transplant survival probabilities were calculated using the non parametric product-limit method ofKaplan and Meier	yes
Reporting of results	There is no selective reporting of results.	Results are presented for the 73 included patients	yes
Statistical Analysis and Presentation Summary	The statistical analysis is appropriate for the design of the study, limiting potential for presentation of invalid or spurious results.			low
Modified from: Hayden JA, Côté P, Bombardier C. Evaluation of the Quality of Prognosis Studies in Systematic Reviews. Annals of Internal Medicine. 2006;144:427-437.

## Sheet: White_williams_2013
QUIPS Risk of Bias Assessment Instrument for Prognostic Factor Studies
Modified from: Hayden JA, Côté P, Bombardier C. Evaluation of the Quality of Prognosis Studies in Systematic Reviews. Annals of Internal Medicine. 2006;144:427-437, with the assistance of the QUIPS-LBP Working Group.
Author and year of publication	White-Williams, 2013				yes	high
Study identifier					partial	moderate
Reviewer					no	low
					unsure
Biases	Issues to consider for judging overall rating of "Risk of bias"	Study Methods & Comments	Rating of reporting	Rating of "Risk of bias"
Instructions to assess the risk of each potential bias:	These issues will guide your thinking and judgment about the overall risk of bias within each of the 6 domains. Some 'issues' may not be relevant to the specific study or the review research question. These issues are taken together to inform the overall judgment of potential bias for each of the 6 domains.	Provide comments or text exerpts in the white boxes below, as necessary, to facilitate the consensus process that will follow.	Click on each of the blue cells and choose from the drop down menu to rate the adequacy of reporting as yes, partial, no or unsure.	Click on the green cells; choose from the drop-down menu to rate potential risk of bias for each of the 6 domains as High, Moderate, or Low considering all relevant issues
1. Study Participation	Goal: To judge the risk of selection bias (likelihood that relationship between PF and outcome is different for participants and eligible non-participants).
Source of target population	The source population or population of interest is adequately described for key characteristics (LIST).	"This retrospective analysis included a nonrandom sample consisting of 555 patients who underwent heart transplantation between July 1, 1990 and June 30, 1999 at four medical centers: University of Alabama at Birmingham (UAB), Rush University Medical Center, The Cleveland Clinic, and University of California, Los Angeles (UCLA). The pool of transplant patients from which our patients were recruit…	yes
Method used to identify population	The sampling frame and recruitment are adequately described, including methods to identify the sample sufficient to limit potential bias (number and type used, e.g., referral patterns in health care)	See above	yes
Recruitment period	Period of recruitment is adequately described	July 1, 1990 and June 30, 1999	yes
Place of recruitment	Place of recruitment (setting and geographic location) are adequately described	Four medical centers: University of Alabama at Birmingham (UAB), Rush University Medical Center, The Cleveland Clinic, and University of California, Los Angeles (UCLA).	yes
Inclusion and exclusion criteria	Inclusion and exclusion criteria are adequately described (e.g., including explicit diagnostic criteria or “zero time” description).	Study inclusion criteria were patients who underwent heart transplantation over age 21 years, able to read and write English, and being physically able to participate.	yes
Adequate study participation	There is adequate participation in the study by eligible individuals	The study had a 70% retention rate. Although table 1 shows the percentage of patients who completed the questionnaires and it was between 5.46% and 10.53%	unsure
Baseline characteristics	The baseline study sample (i.e., individuals entering the study) is adequately described for key characteristics (LIST).	They are described here Grady K, Naftel D, Kobashigawa J, et al. Patterns and predictors of quality of life at 5 to 10 years after heart transplantation. Journal of Heart and Lung Transplantation. 2007; 26:535–543.	yes
Summary Study participation	The study sample represents the population of interest on key characteristics, sufficient to limit potential bias of the observed relationship between PF and outcome.			moderate
2. Study Attrition	Goal: To judge the risk of attrition bias (likelihood that relationship between PF and outcome are different for completing and non-completing participants).
Proportion of baseline sample available for analysis	Response rate (i.e., proportion of study sample completing the study and providing outcome data) is adequate.	Table 1 shows the percentage of patients who completed the questionnaires and it was between 5.46% and 10.53%. The survival analysis included 216 patients of 555.	unsure
Attempts to collect information on participants who dropped out	Attempts to collect information on participants who dropped out of the study are described.	Retention of participants was a high priority for the research team. If a questionnaire was not returned, study participants were telephoned weekly for 2 weeks and sent a letter if the questionnaire was not returned within one month of its due date. Patients were compensated with $10 for each returned booklet of questionnaires to acknowledge their participation in our research. The information is…	yes
Reasons and potential impact of subjects lost to follow-up	Reasons for loss to follow-up are provided.	42 did not complete the PROMs, altough there is not further details. The information is available in figure 1 in this article Grady K, Naftel D, Kobashigawa J, et al. Patterns and predictors of quality of life at 5 to 10 years after heart transplantation. Journal of Heart and Lung Transplantation. 2007; 26:535–543	partial
Outcome and prognostic factor information on those lost to follow-up	Participants lost to follow-up are adequately described for PROMs		no
	There are no important differences between PROMs and outcomes in participants who completed the study and those who did not.		unsure
Study Attrition Summary	Loss to follow-up (from baseline sample to study population analyzed) is not associated with key characteristics (i.e., the study data adequately represent the sample) sufficient to limit potential bias to the observed relationship between PF and outcome.			moderate
3. Prognostic Factor Measurement	Goal: To judge the risk of measurement bias related to how PF was measured (differential measurement of PF related to the level of outcome).
Definition of the PF	A clear definition or description of 'PF' is provided (e.g., including dose, level, duration of exposure, and clear specification of the method of measurement).	"we defined social support as the degree of perceived satisfaction with social support which is provided by others.21 Thus, satisfaction with social support involves the appraisal by an individual of his or her support as acceptable or satisfactory in times of need.22 Two types of social support were examined: emotional and tangible. Tangible support involves the provision of material support suc…	yes
Valid and Reliable Measurement of PF	Method of PF measurement is adequately valid and reliable to limit misclassification bias (e.g., may include relevant outside sources of information on measurement properties, also characteristics, such as blind measurement and limited reliance on recall).	"Five self-report instruments were used in this report: Heart Transplant Social Support Index,34 Quality of Life Index,35 Jalowiec Coping Scale,36 the Heart Transplant Stressor Scale10, and the Heart Transplant Symptom Checklist.10 These instruments were selected because they address the major concepts of the study aims."	yes
	Continuous variables are reported or appropriate cut-points (i.e., not data-dependent) are used.	"Among patients who selected the response that they needed help, satisfaction scores for overall social support were stratified into 3 groups, as determined by the mean scores. The group with high satisfaction with support (n=120) had a mean score of 0 indicating they were highly satisfied. The remainder of the mean scores were divided into 2 groups: patients with moderate satisfaction with suppo…	yes
Method and Setting of PF Measurement	The method and setting of measurement of PF is the same for all study participants.	Same instruments to measure PROMs	yes
Proportion of data on PF available for analysis	Adequate proportion of the study sample has complete data for PF variable.	Table 1 shows the percentage of patients who completed the questionnaires and it was between 5.46% and 10.53%	unsure
Method used for missing data	Appropriate methods of imputation are used for missing 'PF' data.	To address missing data, we employed a multiple imputation procedure with propensity score method. Five sets of imputations were estimated. The results were computed on each of the five imputed data sets in order to maximize stability and validity of study findings. The results were then combined to generate the final imputed values of the missing data.	yes
PF Measurement Summary	PF is adequately measured in study participants to sufficiently limit potential bias.			moderate
4. Outcome Measurement	Goal: To judge the risk of bias related to the measurement of outcome (differential measurement of outcome related to the baseline level of PF).
Definition of the Outcome	A clear definition of outcome is provided, including duration of follow-up and level and extent of the outcome construct.		no
Valid and Reliable Measurement of Outcome	The method of outcome measurement used is adequately valid and reliable to limit misclassification bias (e.g., may include relevant outside sources of information on measurement properties, also characteristics, such as blind measurement and confirmation of outcome with valid and reliable test).	Kaplan-Meier survival actuarials were used to examine the relationship of perceived satisfaction with social support and survival.	yes
Method and Setting of Outcome Measurement	The method and setting of outcome measurement is the same for all study participants.	Clinical data, including number of co-morbidities, transplant–related complications, and death, were accessed from two sources: the Cardiac Transplant Research Database (a large multi-site registry housed in Birmingham, Alabama) and medical records review.	yes
Outcome Measurement Summary	Outcome of interest is adequately measured in study participants to sufficiently limit potential bias.			low
5. Study Confounding	Goal: To judge the risk of bias due to confounding (i.e. the effect of PF is distorted by another factor that is related to PF and outcome).
Important Confounders Measured	All important confounders, including treatments (key variables in conceptual model: LIST), are measured.	"Variables entered into the multiple regression model included: 1) sociodemographic variables (i.e., age, gender, race, marital status, and education); 2) clinical variables (i.e., NYHA class, readmissions, rejection, infection, malignancy, coronary artery disease, and co-morbidities [cardiac, pulmonary, dermatologic, neuromuscular, gastrointestinal, urinary, diabetes, orthopedic]); 3) symptom fr…	yes
Definition of the confounding factor	Clear definitions of the important confounders measured are provided (e.g., including dose, level, and duration of exposures).	See above	yes
Valid and Reliable Measurement of Confounders	Measurement of all important confounders is adequately valid and reliable (e.g., may include relevant outside sources of information on measurement properties, also characteristics, such as blind measurement and limited reliance on recall).	Clinical data, including number of co-morbidities, transplant–related complications, and death, were accessed from two sources: the Cardiac Transplant Research Database (a large multi-site registry housed in Birmingham, Alabama) and medical records review.	yes
Method and Setting of Confounding Measurement	The method and setting of confounding measurement are the same for all study participants.	The data was extracted from the same he Cardiac Transplant Research Database (a large multi-site registry housed in Birmingham, Alabama) and medical records review.	yes
Method used for missing data	Appropriate methods are used if imputation is used for missing confounder data.	Although every attempt was made to collect any missing data, there were a small number of subjects who had missing data. To address missing data, we employed a multiple imputation procedure, PROC MI in SAS, with propensity score method.42,43 Five sets of imputations were estimated. The results were computed on each of the five imputed data sets in order to maximize stability and validity of study…	yes
Appropriate Accounting for Confounding	Important potential confounders are accounted for in the study design (e.g., matching for key variables, stratification, or initial assembly of comparable groups).	Social support responses were stratified into high, moderate, and low satisfaction.	yes
	Important potential confounders are accounted for in the analysis (i.e., appropriate adjustment).	Satisfaction with social support was not associated with survival of long-term heart transplant recipients when satisfaction with social support was stratified into 3 groups: high, moderate, and low levels of satisfaction. These same groups were then examined using survival actuarials, and no differences in survival were detected among groups	yes
Study Confounding Summary	Important potential confounders are appropriately accounted for, limiting potential bias with respect to the relationship between PF and outcome.			low
6. Statistical Analysis and Reporting	Goal: To judge the risk of bias related to the statistical analysis and presentation of results.
Presentation of analytical strategy	There is sufficient presentation of data to assess the adequacy of the analysis.	Most of the data is availabe in a previous articles published by the authors (Grady K, Naftel D, Kobashigawa J, et al. Patterns and predictors of quality of life at 5 to 10 years after heart transplantation. Journal of Heart and Lung Transplantation. 2007; 26:535–543)	yes
Model development strategy	The strategy for model building (i.e., inclusion of variables in the statistical model) is appropriate and is based on a conceptual framework or model.	The data for the current study were analyzed using descriptive, correlational, and inferential statistics.	yes
	The selected statistical model is adequate for the design of the study.	Kaplan-Meier survival actuarials were used to examine the relationship of perceived satisfaction with social support and survival.	yes
Reporting of results	There is no selective reporting of results.	"There are contradictory findings regarding the relationship between social support and survival in chronic illness.5,6,29–33 We found that satisfaction with support was not associated with survival after heart transplantation. However, fewer recipients reported low or moderate satisfaction than high satisfaction, which may have limited our findings. Thus, further research is warranted in the hea…	yes
Statistical Analysis and Presentation Summary	The statistical analysis is appropriate for the design of the study, limiting potential for presentation of invalid or spurious results.			low
Modified from: Hayden JA, Côté P, Bombardier C. Evaluation of the Quality of Prognosis Studies in Systematic Reviews. Annals of Internal Medicine. 2006;144:427-437.
